# Supplementary material for: HER2-low breast cancer: evolution of HER2 expression from primary tumor to distant metastases
Source: BMC Cancer. 2023 Jul 13;23:656. doi: 10.1186/s12885-023-11134-4 (PMC10347880; doi:10.1186/s12885-023-11134-4)
Supplement: Supplementary file 1 — Additional file 1. Literature on HER2 (all scores) changes between primary tumors and metastases [39–47]. [file 12885_2023_11134_MOESM1_ESM.xlsx]

## Sheet: Sheet1
Additional file 1: Literature on HER2 (all scores) changes between primary tumors and metastases.
Study	Study type	Inclusion and classification of primary tumors	Analysis of HER2 status changes	HER2 discordance	Associated factors
Bergeron, A. et al (2023) (38)	retrospective	HER2-positive, HER2-low and HER2-zero	Between primary tumors and matched relapses	The HER2 status differed in 37.3% of cases, 82.2% of which were HER2-negative or HER2-low. For patients with distant metastases, 35.7% of cases had changed HER2 status in metastases.	ER expression and time to recurrence are associated with the risk of an increased HER2 expression in the recurrent tumour. ER expression, proliferation indexes, mitosis scores and Ki67 expression are associated with the risk of an increased HER2 expression in distant metastases.
Almstedt, K. et al (2023) (39)	retrospective	HER2-positive, HER2-low and HER2-zero	Between matched primary and metastatic samples	HER2 discordance was 43.2%. Within the HER2-zero cohort, a switch from HER2-zero to HER2-low resulted in 69.4%. With in the HER2-low cohort, a switch from HER2-low to HER2-zero resulted in 23.1%.	There were no significant differences in HER2-low expression depending on the metastatic site.
Satishkumar, M. et al (2023) (40)	prospective	HER2-positive and HER2-negative	Between primary tumors and recurrence or oligo metastasis	HER2 (HER2+ to HER2-) discordance was seen in 16.6% of cases.	Metastatic sites (HER2 discordance is higher for lung metastasis).
Shi, Q. et al (2023) (42)	retrospective	HER2-positive, HER2-low and HER2-zero	Between primary tumors and matched relapses	HER2 discordance was 38.1%. 49.0% of HER2-zero patients and 26.8% of HER2-positive patients shifted to HER2-low at recurrence.	The type of recurrence (local-regional recurrence, distant metastasis and contralateral breast cancer).
Wang, Q. et al (2023) (43)	retrospective	HER2-positive, HER2-low and HER2-zero	Between primary tumors and brain metastases	HER2 discordance (HER2+ vs HER2-) was seen in 12% of cases. When considering three-tiered categorization of HER2, the conversion rate reached 31%.	/
Mellouli, M. et al (2022) (44)	retrospective	HER2-positive and HER2-negative	Between primary tumors and matched metastatic lesions	HER2 status discordance was 19.6 %, with 10.71% of negative conversion and 8,92% of positive conversion.	Adjuvant trastuzumab therapy and molecular subtype of primary tumor (HR-, HER2+)
Tarantino, P. et al (2022) (18)	retrospective	HER2-low and HER2-zero	Between the primary tumour and the first biopsy collected in the advanced setting	An increase in the HER2 IHC score was observed in 44% of the patients, whereas an opposite trend (from HER2-low to HER2-zero) was observed in 22% of the patients.	No significant differences in terms of low HER2 expression were observed in any specific biopsy site.
Miglietta, F. et al (2021) (19)	retrospective	HER2-positive, HER2-low and HER2-zero	Between primary tumors and matched recurrent/stage IV breast cancer	HER2 discordance rate was 38.0%, with 15.2% of which conversed from HER2-0 to HER2-low and 14.1% of which conversed from HER2-low to HER2-0.	Molecular subtype (HR+/HER2- higher discordance than TNBC) and metastatic sites. No difference were observed in any type of adjuvant treatments (endocrine therapy and/or chemotherapy, and chemotherapy, respectively).
Pizzuti, L. et al (2021) (45)	retrospective	HER2-positive and HER2-negative	Between primary tumors and matched metastatic sites	491 HER2‐positive mBC patients were included. Of these, 20.7% had been initially diagnosed as HER2-negative early BC.	HER2-discordant tumors had higher ER and/or PR expression, lower rate of brain metastases and longer disease free interval.
Chen, R. et al (2020) (46)	retrospective	HER2-positive and HER2-negative	Between primary tumors and matched metastatic sites	HER2 discordance occurred in 13.7% of metastatic carcinomas. A HER2 status change from positive to negative was much more common than vice versa.	There were no significant differences in HER2-low expression depending on the metastatic site.
Schrijver, Wame. et al (2018) (47)	systematic review	HER2-positive and HER2-negative	Between primary tumors and matched metastatic sites	The pooled percentage of HER2 conversion was 10.3%. Positive to negative conversion occurred in 21.3% and negative to positive in 9.5%.	No statistically significant differences were observed for pooled discordance percentages between metastatic sites.
Yeung, C. et al (2016) (31)	systematic review	HER2-positive and HER2-negative	Between primary tumors and matched metastatic sites	41 studies (1828 paired samples) assessed HER2/neu receptor status. Median HER2 discordance rate was 10%. 7.27 % matched pairs had a loss of receptor status, while 6.91 % have a gain of receptor status.	Discordance rates were highest for bone metastases when compared to all other sites (lymph node, lung, liver, brain, and gastrointestinal tract).
